# Supplementary material for: Constituents of Chimaphila japonica and Their Diuretic Activity
Source: Molecules. 2024 Feb 29;29(5):1092. doi: 10.3390/molecules29051092 (PMC10934158; doi:10.3390/molecules29051092)
Supplement: Supplementary file 1 [file molecules-29-01092-s001.zip]

Archive with 1 entries (1 files):
- molecules-2844110-supplementary.pdf
